# Supplementary material for: Inequalities in global health inequalities research: A 50-year bibliometric analysis (1966-2015)
Source: PLoS One. 2018 Jan 31;13(1):e0191901. doi: 10.1371/journal.pone.0191901 (PMC5792017; doi:10.1371/journal.pone.0191901)
Supplement: S1 Dataset — (XLSX) [file pone.0191901.s001.xlsx]

## Sheet: Notes
	Worksheet	Description
	Figure 1	Number of co-authored publications by year and income level
	Figure 2-3	Number of publications (at least one author and first author) by country, icnome level and world region (World Bank Classification)
	Figure 4	Map (Figure 4a) and Network (Figure 4b) characteristics for VosViewer 1.6.5 (export to .txt)
	Tables 1-4

## Sheet: Figure 1
Data uses for Fig 1: Global Health Inequalities Research Time Trends, by Income Group of Authors’ Country of Affiliation (1966 -2015).
year	High income	Upper middle income	Lower middle income	Low income
1966	1	0	0	0
1967	0	0	0	0
1968	0	0	0	0
1969	2	0	0	0
1970	0	0	0	0
1971	0	0	0	0
1972	0	0	0	0
1973	4	0	1	0
1974	5	0	0	0
1975	2	0	1	0
1976	7	0	1	0
1977	6	0	0	0
1978	9	0	0	0
1979	7	0	0	0
1980	4	0	0	0
1981	9	0	0	0
1982	8	1	1	0
1983	16	0	1	0
1984	7	0	0	0
1985	21	1	2	0
1986	21	1	0	1
1987	23	1	1	1
1988	31	1	2	0
1989	27	5	0	1
1990	51	4	0	0
1991	53	4	1	1
1992	39	4	2	0
1993	58	2	1	1
1994	69	5	3	1
1995	72	4	3	1
1996	83	9	0	0
1997	108	8	5	1
1998	140	9	0	3
1999	154	4	4	1
2000	245	13	8	2
2001	258	9	7	0
2002	373	34	8	2
2003	452	28	12	4
2004	534	40	19	4
2005	690	43	27	11
2006	888	66	38	7
2007	1033	126	47	17
2008	1391	144	74	18
2009	2110	200	84	29
2010	2407	232	130	31
2011	2673	317	138	32
2012	3005	356	179	46
2013	3220	406	160	49
2014	3485	441	164	53
2015	3757	482	238	61

## Sheet: Figures 2-3
Data used for Fig 2: Global Health Inequalities Research by Income Group of First Authors' and Co-Authors' Country of Affiliation (1966-2015).
Data used for Fig 3: Global Health Inequalities Research by World Region of First Authors' and Co-Authors' Country of Affiliation (1966-2015).
Country	At least one author (publications)	First author (publications)	World region	Income level
Afghanistan	6	2	SOUTH ASIA	Low Income
Benin	6	2	SUB-SAHARAN AFRICA	Low Income
Burkina Faso	27	7	SUB-SAHARAN AFRICA	Low Income
Burundi	3	0	SUB-SAHARAN AFRICA	Low Income
Chad	11	5	SUB-SAHARAN AFRICA	Low Income
Democratic Republic Congo	3	0	SUB-SAHARAN AFRICA	Low Income
Ethiopia	36	19	SUB-SAHARAN AFRICA	Low Income
Gambia	8	1	SUB-SAHARAN AFRICA	Low Income
Guinea	14	6	SUB-SAHARAN AFRICA	Low Income
Guinea-Bissau	3	2	SUB-SAHARAN AFRICA	Low Income
Haiti	13	0	LATIN AMERICA AND THE CARIBBEAN	Low Income
Liberia	4	0	SUB-SAHARAN AFRICA	Low Income
Madagascar	2	2	SUB-SAHARAN AFRICA	Low Income
Malawi	40	13	SUB-SAHARAN AFRICA	Low Income
Mali	27	7	SUB-SAHARAN AFRICA	Low Income
Mozambique	17	1	SUB-SAHARAN AFRICA	Low Income
Nepal	36	14	SOUTH ASIA	Low Income
Rwanda	18	4	SUB-SAHARAN AFRICA	Low Income
Senegal	12	6	SUB-SAHARAN AFRICA	Low Income
Sierra Leone	7	0	SUB-SAHARAN AFRICA	Low Income
Somalia	1	1	SUB-SAHARAN AFRICA	Low Income
Tanzania	77	39	SUB-SAHARAN AFRICA	Low Income
Togo	2	2	SUB-SAHARAN AFRICA	Low Income
Uganda	79	24	SUB-SAHARAN AFRICA	Low Income
Zimbabwe	12	8	SUB-SAHARAN AFRICA	Low Income
Armenia	6	5	EUROPE AND CENTRAL ASIA	Lower Middle Income
Bangladesh	74	44	SOUTH ASIA	Lower Middle Income
Bhutan	1	0	SOUTH ASIA	Lower Middle Income
Bolivia	5	0	LATIN AMERICA AND THE CARIBBEAN	Lower Middle Income
Cambodia	22	7	EAST ASIA AND PACIFIC	Lower Middle Income
Cameroon	7	1	SUB-SAHARAN AFRICA	Lower Middle Income
Cape Verde	1	0	SUB-SAHARAN AFRICA	Lower Middle Income
Congo	26	8	SUB-SAHARAN AFRICA	Lower Middle Income
Cote d'Ivoire	6	0	SUB-SAHARAN AFRICA	Lower Middle Income
Egypt	46	19	MIDDLE EAST AND NORTH AFRICA	Lower Middle Income
El Salvador	11	4	LATIN AMERICA AND THE CARIBBEAN	Lower Middle Income
Federated States of Micronesia	3	0	EAST ASIA AND PACIFIC	Lower Middle Income
Ghana	77	31	SUB-SAHARAN AFRICA	Lower Middle Income
Guatemala	22	8	LATIN AMERICA AND THE CARIBBEAN	Lower Middle Income
Honduras	0	0	LATIN AMERICA AND THE CARIBBEAN	Lower Middle Income
India	748	400	SOUTH ASIA	Lower Middle Income
Indonesia	36	9	EAST ASIA AND PACIFIC	Lower Middle Income
Kenya	127	43	SUB-SAHARAN AFRICA	Lower Middle Income
Kyrgyzstan	2	0	EUROPE AND CENTRAL ASIA	Lower Middle Income
Laos	16	6	EAST ASIA AND PACIFIC	Lower Middle Income
Lesotho	2	1	SUB-SAHARAN AFRICA	Lower Middle Income
Mauritania	2	1	SUB-SAHARAN AFRICA	Lower Middle Income
Moldova	6	1	EUROPE AND CENTRAL ASIA	Lower Middle Income
Mongolia	10	5	EAST ASIA AND PACIFIC	Lower Middle Income
Morocco	18	11	MIDDLE EAST AND NORTH AFRICA	Lower Middle Income
Myanmar	5	2	EAST ASIA AND PACIFIC	Lower Middle Income
Nicaragua	14	4	LATIN AMERICA AND THE CARIBBEAN	Lower Middle Income
Nigeria	99	65	SUB-SAHARAN AFRICA	Lower Middle Income
Pakistan	80	40	SOUTH ASIA	Lower Middle Income
Palestine	7	3	MIDDLE EAST AND NORTH AFRICA	Lower Middle Income
Papua New Guinea	9	4	EAST ASIA AND PACIFIC	Lower Middle Income
Philippines	43	15	EAST ASIA AND PACIFIC	Lower Middle Income
Solomon Islands	1	0	EAST ASIA AND PACIFIC	Lower Middle Income
Sri Lanka	21	8	SOUTH ASIA	Lower Middle Income
Sudan	15	4	SUB-SAHARAN AFRICA	Lower Middle Income
Swaziland	3	0	SUB-SAHARAN AFRICA	Lower Middle Income
Syrian Arab Republic	3	1	MIDDLE EAST AND NORTH AFRICA	Lower Middle Income
Tajikistan	2	1	EUROPE AND CENTRAL ASIA	Lower Middle Income
Timor-Leste	3	0	EAST ASIA AND PACIFIC	Lower Middle Income
Tonga	9	0	EAST ASIA AND PACIFIC	Lower Middle Income
Tunisia	17	11	MIDDLE EAST AND NORTH AFRICA	Lower Middle Income
Ukraine	12	2	EUROPE AND CENTRAL ASIA	Lower Middle Income
Uzbekistan	1	1	EUROPE AND CENTRAL ASIA	Lower Middle Income
Vanuatu	2	0	EAST ASIA AND PACIFIC	Lower Middle Income
Viet Nam	58	21	EAST ASIA AND PACIFIC	Lower Middle Income
Yemen	6	1	MIDDLE EAST AND NORTH AFRICA	Lower Middle Income
Zambia	25	7	SUB-SAHARAN AFRICA	Lower Middle Income
Albania	5	0	EUROPE AND CENTRAL ASIA	Upper Middle Income
Algeria	4	2	MIDDLE EAST AND NORTH AFRICA	Upper Middle Income
American Samoa	2	0	EAST ASIA AND PACIFIC	Upper Middle Income
Angola	1	1	SUB-SAHARAN AFRICA	Upper Middle Income
Argentina	105	58	LATIN AMERICA AND THE CARIBBEAN	Upper Middle Income
Belarus	2	0	EUROPE AND CENTRAL ASIA	Upper Middle Income
Belize	2	1	LATIN AMERICA AND THE CARIBBEAN	Upper Middle Income
Bosnia and Herzegovina	4	1	EUROPE AND CENTRAL ASIA	Upper Middle Income
Botswana	11	4	SUB-SAHARAN AFRICA	Upper Middle Income
Brazil	828	669	LATIN AMERICA AND THE CARIBBEAN	Upper Middle Income
Bulgaria	23	6	EUROPE AND CENTRAL ASIA	Upper Middle Income
China	436	297	EAST ASIA AND PACIFIC	Upper Middle Income
Colombia	163	100	LATIN AMERICA AND THE CARIBBEAN	Upper Middle Income
Costa Rica	22	5	LATIN AMERICA AND THE CARIBBEAN	Upper Middle Income
Cuba	29	18	LATIN AMERICA AND THE CARIBBEAN	Upper Middle Income
Dominican Republic	1	0	LATIN AMERICA AND THE CARIBBEAN	Upper Middle Income
Ecuador	20	3	LATIN AMERICA AND THE CARIBBEAN	Upper Middle Income
Fiji	6	0	EAST ASIA AND PACIFIC	Upper Middle Income
Gabon	3	1	SUB-SAHARAN AFRICA	Upper Middle Income
Georgia	330	139	EUROPE AND CENTRAL ASIA	Upper Middle Income
Grenada	1	0	LATIN AMERICA AND THE CARIBBEAN	Upper Middle Income
Guyana	7	2	LATIN AMERICA AND THE CARIBBEAN	Upper Middle Income
Iran	160	124	MIDDLE EAST AND NORTH AFRICA	Upper Middle Income
Iraq	1	0	MIDDLE EAST AND NORTH AFRICA	Upper Middle Income
Jamaica	54	37	LATIN AMERICA AND THE CARIBBEAN	Upper Middle Income
Jordan	11	5	MIDDLE EAST AND NORTH AFRICA	Upper Middle Income
Kazakhstan	7	4	EUROPE AND CENTRAL ASIA	Upper Middle Income
Lebanon	109	53	MIDDLE EAST AND NORTH AFRICA	Upper Middle Income
Libyan Arab Jamahiriya	2	0	MIDDLE EAST AND NORTH AFRICA	Upper Middle Income
Macedonia	20	5	EUROPE AND CENTRAL ASIA	Upper Middle Income
Malaysia	61	35	EAST ASIA AND PACIFIC	Upper Middle Income
Maldives	1	1	SOUTH ASIA	Upper Middle Income
Mauritius	3	2	SUB-SAHARAN AFRICA	Upper Middle Income
Mexico	422	242	LATIN AMERICA AND THE CARIBBEAN	Upper Middle Income
Montenegro	2	1	EUROPE AND CENTRAL ASIA	Upper Middle Income
Namibia	11	3	SUB-SAHARAN AFRICA	Upper Middle Income
Palau	1	0	EAST ASIA AND PACIFIC	Upper Middle Income
Panama	8	1	LATIN AMERICA AND THE CARIBBEAN	Upper Middle Income
Paraguay	5	3	LATIN AMERICA AND THE CARIBBEAN	Upper Middle Income
Peru	82	26	LATIN AMERICA AND THE CARIBBEAN	Upper Middle Income
Romania	44	18	EUROPE AND CENTRAL ASIA	Upper Middle Income
Russian Federation	53	9	EUROPE AND CENTRAL ASIA	Upper Middle Income
Serbia	29	15	EUROPE AND CENTRAL ASIA	Upper Middle Income
South Africa	407	234	SUB-SAHARAN AFRICA	Upper Middle Income
Suriname	2	2	LATIN AMERICA AND THE CARIBBEAN	Upper Middle Income
Thailand	114	50	EAST ASIA AND PACIFIC	Upper Middle Income
Turkey	77	53	EUROPE AND CENTRAL ASIA	Upper Middle Income
Venezuela	17	8	LATIN AMERICA AND THE CARIBBEAN	Upper Middle Income
Australia	1853	1393	EAST ASIA AND PACIFIC	High Income
Austria	97	41	EUROPE AND CENTRAL ASIA	High Income
Bahrain	4	1	MIDDLE EAST AND NORTH AFRICA	High Income
Barbados	10	4	LATIN AMERICA AND THE CARIBBEAN	High Income
Belgium	358	171	EUROPE AND CENTRAL ASIA	High Income
Brunei Darussalam	1	1	EAST ASIA AND PACIFIC	High Income
Canada	2334	1739	NORTH AMERICA	High Income
Chile	153	74	LATIN AMERICA AND THE CARIBBEAN	High Income
Croatia	38	26	EUROPE AND CENTRAL ASIA	High Income
Cyprus	11	3	EUROPE AND CENTRAL ASIA	High Income
Czech Republic	83	31	EUROPE AND CENTRAL ASIA	High Income
Denmark	346	216	EUROPE AND CENTRAL ASIA	High Income
Estonia	42	7	EUROPE AND CENTRAL ASIA	High Income
Finland	343	209	EUROPE AND CENTRAL ASIA	High Income
France	766	509	EUROPE AND CENTRAL ASIA	High Income
French Guiana	2	1	LATIN AMERICA AND THE CARIBBEAN	High Income
French Polynesia	1	0	EAST ASIA AND PACIFIC	High Income
Germany	803	566	EUROPE AND CENTRAL ASIA	High Income
Greece	115	63	EUROPE AND CENTRAL ASIA	High Income
Greenland	5	1	EUROPE AND CENTRAL ASIA	High Income
Guadeloupe	3	2	LATIN AMERICA AND THE CARIBBEAN	High Income
Guam	9	3	EAST ASIA AND PACIFIC	High Income
Hong Kong	119	69	EAST ASIA AND PACIFIC	High Income
Hungary	81	46	EUROPE AND CENTRAL ASIA	High Income
Iceland	26	15	EUROPE AND CENTRAL ASIA	High Income
Ireland	192	116	EUROPE AND CENTRAL ASIA	High Income
Israel	325	194	MIDDLE EAST AND NORTH AFRICA	High Income
Italy	466	300	EUROPE AND CENTRAL ASIA	High Income
Japan	277	190	EAST ASIA AND PACIFIC	High Income
Kuwait	7	2	MIDDLE EAST AND NORTH AFRICA	High Income
Latvia	8	0	EUROPE AND CENTRAL ASIA	High Income
Lithuania	51	22	EUROPE AND CENTRAL ASIA	High Income
Luxembourg	17	11	EUROPE AND CENTRAL ASIA	High Income
Macao	5	3	EAST ASIA AND PACIFIC	High Income
Malta	5	1	MIDDLE EAST AND NORTH AFRICA	High Income
Martinique	2	1	LATIN AMERICA AND THE CARIBBEAN	High Income
Netherlands	812	522	EUROPE AND CENTRAL ASIA	High Income
New Caledonia	2	1	EAST ASIA AND PACIFIC	High Income
New Zealand	579	468	EAST ASIA AND PACIFIC	High Income
Northern Mariana Islands	3	1	EAST ASIA AND PACIFIC	High Income
Norway	424	270	EUROPE AND CENTRAL ASIA	High Income
Oman	109	45	MIDDLE EAST AND NORTH AFRICA	High Income
Poland	115	72	EUROPE AND CENTRAL ASIA	High Income
Portugal	120	63	EUROPE AND CENTRAL ASIA	High Income
Puerto Rico	90	40	LATIN AMERICA AND THE CARIBBEAN	High Income
Qatar	14	6	MIDDLE EAST AND NORTH AFRICA	High Income
Saudi Arabia	31	17	MIDDLE EAST AND NORTH AFRICA	High Income
Seychelles	2	0	SUB-SAHARAN AFRICA	High Income
Singapore	94	37	EAST ASIA AND PACIFIC	High Income
Slovakia	46	25	EUROPE AND CENTRAL ASIA	High Income
Slovenia	49	23	EUROPE AND CENTRAL ASIA	High Income
South Korea	278	203	EAST ASIA AND PACIFIC	High Income
Spain	690	495	EUROPE AND CENTRAL ASIA	High Income
Sweden	744	474	EUROPE AND CENTRAL ASIA	High Income
Switzerland	503	250	EUROPE AND CENTRAL ASIA	High Income
Taiwan	172	131	EAST ASIA AND PACIFIC	High Income
Trinidad and Tobago	11	7	LATIN AMERICA AND THE CARIBBEAN	High Income
United Arab Emirates	23	8	MIDDLE EAST AND NORTH AFRICA	High Income
United Kingdom	4588	3484	EUROPE AND CENTRAL ASIA	High Income
United States	18100	16742	NORTH AMERICA	High Income
Uruguay	13	2	LATIN AMERICA AND THE CARIBBEAN	High Income

## Sheet: Figure 4a
Data used for Fig 4(a -b): Global Co-Authorship Network of Health Inequalities Research (1966-2015) (A) Density visualization of cluster’s link strength.
id	label	x	y	cluster	weight<Links>	weight<Total link strength>	weight<Documents>	weight<Citations>	weight<Norm. citations>	score<Avg. pub. year>	score<Avg. citations>	score<Avg. norm. citations>
60	afghanistan	-0.7626	-0.1298	1	6	10	6	37	11.6765	2013.83	6.1667	1.9461
87	argentina	0.0584	-0.4318	1	75	302	104	1887	142.34	2011.34	18.1442	1.3687
90	armenia	-0.85	-0.0489	1	1	3	5	35	2.2087	2011	7	0.4417
99	australia	-0.4794	0.3642	1	103	1530	1835	26677	2508.81	2008.21	14.5379	1.3672
107	austria	0.8083	-0.0872	2	67	358	94	1430	126.464	2012.17	15.2128	1.3454
114	bangladesh	-0.2677	-0.1407	1	77	196	72	1360	88.9095	2010.72	18.8889	1.2349
115	barbados	-0.8615	0.037	1	8	17	8	9	2.3919	2015.25	1.125	0.299
122	belgium	0.794	0.2534	2	90	1068	352	9407	793.073	1994.45	26.7244	2.253
135	bolivia	0.0897	-0.1794	1	3	10	5	72	2.5722	2008.4	14.4	0.5144
140	botswana	-0.77	0.6258	1	11	21	11	290	16.5318	2011.73	26.3636	1.5029
143	brazil	-0.1336	-0.2135	1	89	737	823	10382	692.792	2011.41	12.6148	0.8418
159	bulgaria	1.0997	-0.298	2	60	146	21	121	15.9992	2012.48	5.7619	0.7619
160	burkina faso	0.3323	-0.2854	4	71	117	24	200	16.0575	2011.62	8.3333	0.6691
164	cambodia	-0.7571	0.2583	1	29	67	21	358	33.0554	2011.71	17.0476	1.5741
167	cameroon	-0.1598	-0.0912	1	27	31	6	70	22.4874	2011.5	11.6667	3.7479
168	canada	-0.284	0.3301	1	109	1874	2317	41619	2573.33	2010.22	17.9625	1.1106
189	chile	-0.069	-0.2851	1	81	364	136	2055	175.011	2011.14	15.1103	1.2868
191	china	-0.5462	-0.0466	1	86	623	407	5087	1000.56	2012.65	12.4988	2.4584
208	colombia	-0.0019	-0.4072	1	78	321	161	1635	143.454	2012.2	10.1553	0.891
216	congo	0.2975	-0.2276	4	73	111	22	315	24.2057	2011.45	14.3182	1.1003
223	costa rica	-0.5447	-0.2261	1	43	88	22	434	46.3401	2012.82	19.7273	2.1064
224	cote d'ivoire	-0.5029	0.1629	4	17	20	6	117	4.125	2011	19.5	0.6875
228	croatia	0.8917	-0.3515	2	64	131	38	841	53.2231	2010.92	22.1316	1.4006
229	cuba	-0.4529	-0.3202	1	22	41	29	139	21.3767	2010.48	4.7931	0.7371
231	cyprus	0.982	-0.4264	2	60	84	10	66	11.7516	2013.2	6.6	1.1752
232	czech republic	1.268	0.0806	2	63	400	82	2057	119.472	2011.56	25.0854	1.457
247	denmark	0.7654	0.5162	2	78	750	333	9067	476	2010.84	27.2282	1.4294
292	ecuador	-0.472	-0.3654	1	24	52	19	396	16.5739	2008.74	20.8421	0.8723
298	egypt	-0.0499	-0.5313	3	77	139	43	376	36.368	2011.84	8.7442	0.8458
300	el salvador	-0.3454	-0.5076	1	8	19	11	61	4.995	2008	5.5455	0.4541
311	estonia	1.4041	0.3276	2	37	290	42	2028	108.123	2010.9	48.2857	2.5744
313	ethiopia	-0.0694	0.6116	4	28	50	34	173	21.5924	2013.71	5.0882	0.6351
327	fiji	-0.8286	0.6284	1	6	13	6	53	5.1184	2013.33	8.8333	0.8531
328	finland	1.1369	0.3966	2	68	904	341	12234	495.873	2009.32	35.8768	1.4542
338	france	0.632	0.198	2	91	1223	729	17038	2439.3	2011.1	23.3717	3.3461
349	gambia	-0.4833	-0.1179	1	29	37	8	233	22.3777	2012.12	29.125	2.7972
355	georgia	0.3663	-0.4358	4	64	88	28	229	25.5934	2013.46	8.1786	0.914
358	germany	0.659	0.0541	2	89	1194	795	14735	980.174	2011.23	18.5346	1.2329
362	ghana	-0.4755	0.6318	1	39	157	79	1368	107.813	2012.01	17.3165	1.3647
368	greece	0.9649	-0.1343	2	71	351	114	1629	105.251	2011.83	14.2895	0.9232
369	greenland	0.5386	0.9676	2	4	9	5	37	2.5388	2011.2	7.4	0.5078
377	guatemala	-0.7101	0.0001	1	34	68	18	340	40.272	2013.06	18.8889	2.2373
381	guyana	-0.5845	-0.089	1	6	6	5	19	1.0884	2011.8	3.8	0.2177
384	haiti	-0.8353	0.4701	1	4	8	6	51	2.4956	2009.67	8.5	0.4159
403	hong kong	-0.4772	-0.0316	1	42	166	98	1869	120.679	2011.5	19.0714	1.2314
408	hungary	1.2102	-0.0424	2	62	346	79	2562	137.712	2009.92	32.4304	1.7432
412	iceland	1.0249	0.659	2	20	50	25	375	24.9155	2011.52	15	0.9966
418	india	-0.5701	0.1337	1	79	630	440	6509	501.197	2011.9	14.7932	1.1391
420	indonesia	-0.8584	0.1018	1	41	113	35	529	43.2709	2011.94	15.1143	1.2363
428	iran	0.1956	-0.227	1	67	134	138	1051	82.3705	2012.77	7.6159	0.5969
434	ireland	0.5806	0.3544	2	72	399	172	3968	232.133	2011.23	23.0698	1.3496
436	israel	0.3624	-0.2315	4	69	250	196	2486	142.438	2010.53	12.6837	0.7267
439	italy	0.991	0.2185	2	83	1113	457	9666	643.075	2011.18	21.151	1.4072
444	jamaica	-0.789	0.004	1	11	32	41	1028	37.1234	2010.63	25.0732	0.9054
446	japan	-0.2326	-0.1232	1	78	355	271	4138	269.479	2011.48	15.2694	0.9944
453	jordan	-0.8397	-0.7375	3	14	26	8	136	11.7505	2011.25	17	1.4688
457	kazakhstan	0.0212	-0.1959	1	16	20	7	290	17.786	2011.86	41.4286	2.5409
458	kenya	-0.6134	0.3101	1	63	304	125	3070	225.013	2010.87	24.56	1.8001
467	kuwait	-0.8431	-0.6438	3	18	32	9	107	10.979	2011.67	11.8889	1.2199
473	laos	-0.7049	0.1907	1	21	51	16	114	9.5636	2010.62	7.125	0.5977
475	latvia	1.0872	-0.206	2	59	118	8	1316	48.9564	2010.25	164.5	6.1196
479	lebanon	-0.6159	-0.5548	3	29	62	37	566	47.4672	2012.27	15.2973	1.2829
488	lithuania	1.3484	0.16	2	60	305	53	1922	97.9959	2011	36.2642	1.849
495	luxembourg	0.5936	0.7317	2	13	21	16	141	8.1148	2013.06	8.8125	0.5072
501	macedonia	0.7342	-0.4954	2	59	70	6	17	1.3445	2009	2.8333	0.2241
503	malawi	-0.6063	0.5725	1	33	90	38	878	64.0235	2011.5	23.1053	1.6848
504	malaysia	-0.731	0.0451	1	53	158	60	649	61.3061	2012.25	10.8167	1.0218
507	malta	1.5039	-0.1241	2	23	33	5	15	5.3995	2008.6	3	1.0799
526	mexico	-0.3505	-0.3498	1	82	442	243	3009	230.232	2011.56	12.3827	0.9475
540	moldova	1.0393	-0.1757	2	23	30	6	84	6.0251	2012.33	14	1.0042
541	mongolia	-0.32	0.5756	1	13	19	10	62	5.2308	2011.8	6.2	0.5231
545	morocco	-0.5074	-0.3149	3	34	51	17	265	29.727	2012.29	15.5882	1.7486
547	mozambique	0.1832	-0.3439	1	69	112	17	279	28.7745	2013.06	16.4118	1.6926
553	myanmar	-0.6647	-0.1202	1	22	26	5	36	20.3671	2014	7.2	4.0734
561	namibia	-0.5493	0.7089	1	20	33	11	392	29.8412	2011	35.6364	2.7128
565	nepal	-0.7251	0.2848	1	20	50	36	239	18.9335	2011.69	6.6389	0.5259
569	netherlands	0.8598	0.3893	2	90	1569	799	25528	1180.76	2010.07	31.9499	1.4778
579	new zealand	-0.5033	0.5001	1	62	426	563	9164	522.062	2010.86	16.2771	0.9273
582	nicaragua	-0.2246	-0.4916	1	23	40	14	182	8.9779	2009.57	13	0.6413
583	nigeria	-0.584	0.2516	1	54	165	99	1530	125.03	2010.99	15.4545	1.2629
593	norway	0.7494	0.6141	2	87	892	416	10170	544.75	2005.55	24.4471	1.3095
613	pakistan	-0.0715	-0.1216	1	78	256	83	1791	175.081	2012.57	21.5783	2.1094
615	palestine	0.261	-0.4051	3	6	10	7	64	4.4018	2010.71	9.1429	0.6288
617	papua new guinea	-1.0297	0.2065	1	14	20	8	104	6.361	2005.38	13	0.7951
624	peru	-0.0995	-0.3853	1	78	250	61	2047	161.239	2011.82	33.5574	2.6433
628	philippines	-0.2552	-0.2861	1	77	198	41	1687	212.948	1961.61	41.1463	5.1938
636	poland	1.2182	0.0675	2	65	386	113	2391	142.18	2011.46	21.1593	1.2582
639	portugal	1.0157	0.0349	2	69	372	117	1838	119.574	2013.37	15.7094	1.022
655	puerto rico	-0.8175	-0.1523	1	13	82	83	981	51.6806	2010.59	11.8193	0.6227
657	qatar	-0.7203	-0.7727	3	18	34	13	130	13.3032	2012.23	10	1.0233
691	romania	1.2538	-0.1666	2	61	225	44	438	42.8154	2012.75	9.9545	0.9731
699	russian federation	0.6153	-0.2531	2	68	241	51	889	82.2273	2011.51	17.4314	1.6123
702	rwanda	-0.5822	0.1823	1	20	38	18	235	25.8621	2013.44	13.0556	1.4368
714	saudi arabia	-0.7221	-0.5611	3	20	54	31	285	26.07	2013.13	9.1935	0.841
725	senegal	0.1296	-0.1237	4	13	23	12	76	4.5234	2010.75	6.3333	0.3769
726	serbia	1.0192	-0.3539	2	61	147	29	296	28.8031	2012.17	10.2069	0.9932
733	sierra leone	0.0132	0.7873	4	10	13	7	66	6.9149	2011.71	9.4286	0.9878
734	singapore	-0.285	-0.2543	1	75	303	92	1363	127.111	2012.71	14.8152	1.3816
737	slovakia	1.2075	-0.1709	2	60	210	44	1428	72.6942	2011.11	32.4545	1.6521
738	slovenia	1.3543	0.051	2	62	272	47	1663	84.1901	2011.87	35.383	1.7913
748	south africa	-0.2882	0.5024	1	88	696	395	7140	538.052	2005.15	18.0759	1.3622
751	south korea	-0.3365	-0.1917	1	71	327	273	3864	253.895	2012.03	14.1538	0.93
753	spain	0.7963	0.0953	2	83	1169	682	12619	756.099	2010.95	18.5029	1.1086
754	sri lanka	-0.9811	0.294	1	17	41	21	154	13.1667	2011.24	7.3333	0.627
760	sudan	-0.6783	0.1369	3	25	45	14	121	126.11	1869.43	8.6429	9.0079
766	sweden	0.6357	0.4779	2	85	1331	743	15773	806.047	2010.14	21.2288	1.0849
773	switzerland	0.375	0.1375	2	96	1306	500	14913	877.492	2010.71	29.826	1.755
784	taiwan	-0.8036	-0.0342	1	33	140	166	1706	92.4173	2011.67	10.2771	0.5567
787	tanzania	-0.2746	0.6501	1	48	181	79	1693	107.641	2010.44	21.4304	1.3625
793	thailand	-0.8112	0.175	1	68	298	115	2094	149.563	2011.47	18.2087	1.3005
809	trinidad and tobago	-0.6513	-0.2551	1	8	11	11	106	4.2505	2008.27	9.6364	0.3864
812	tunisia	-0.3682	-0.6288	3	26	44	18	197	17.4827	2012.67	10.9444	0.9713
813	turkey	0.786	-0.3073	2	70	218	75	720	65.8182	2011.61	9.6	0.8776
825	uganda	-0.3527	0.5909	1	41	155	76	1690	104.299	2012.11	22.2368	1.3724
836	ukraine	0.9576	-0.3033	2	59	116	12	53	6.6929	2012.25	4.4167	0.5577
844	united arab emirates	0.2423	-0.5497	3	70	140	23	295	28.5828	2013.09	12.8261	1.2427
845	united kingdom	0.1117	0.3996	1	114	3655	4540	111167	5363.54	2008.53	24.4861	1.1814
847	united states	-0.276	0.0812	1	120	4206	17960	367532	22009	2010.37	20.4639	1.2254
898	uruguay	-0.4827	-0.4013	1	36	72	12	724	47.8572	2011.08	60.3333	3.9881
954	venezuela	0.1199	-0.5617	1	69	114	16	118	22.8892	2009.69	7.375	1.4306
958	viet nam	-0.049	-0.0619	1	71	188	58	586	39.6276	2011.66	10.1034	0.6832
984	yemen	-0.8649	-0.8495	3	14	29	6	110	11.8859	2012.67	18.3333	1.981
987	zambia	-0.5554	0.6173	1	21	53	25	515	30.8697	2011.4	20.6	1.2348
990	zimbabwe	-0.7217	0.7305	1	15	18	13	290	8.6048	2004.08	22.3077	0.6619

## Sheet: Figure 4b
Data used for Fig 4(a -b): Global Co-Authorship Network of Health Inequalities Research (1966-2015) (B) Network visualization of countries’ link strength
60	168	1
60	298	1
60	418	1
60	613	1
60	845	1
60	847	5
87	99	5
87	107	3
87	114	2
87	122	5
87	143	26
87	159	1
87	160	1
87	168	9
87	189	10
87	191	5
87	208	10
87	216	1
87	223	2
87	228	1
87	231	1
87	232	1
87	247	2
87	292	2
87	298	4
87	311	1
87	328	3
87	338	6
87	349	1
87	355	1
87	358	8
87	368	2
87	377	1
87	403	1
87	408	3
87	418	4
87	420	1
87	428	1
87	434	3
87	436	2
87	439	6
87	446	2
87	458	3
87	475	2
87	479	1
87	488	2
87	501	1
87	504	2
87	526	9
87	547	2
87	569	6
87	579	2
87	582	1
87	583	3
87	593	2
87	613	2
87	624	5
87	628	2
87	636	3
87	639	2
87	691	1
87	699	2
87	726	2
87	734	3
87	737	1
87	738	1
87	748	5
87	751	2
87	753	7
87	766	4
87	773	7
87	787	1
87	793	1
87	813	3
87	836	1
87	844	2
87	845	17
87	847	44
87	898	5
87	954	5
87	958	1
90	847	3
99	107	5
99	114	11
99	122	21
99	143	38
99	159	1
99	160	1
99	164	8
99	167	1
99	168	149
99	189	14
99	191	57
99	208	8
99	216	1
99	223	5
99	224	1
99	228	2
99	231	1
99	232	2
99	247	22
99	292	1
99	298	3
99	313	1
99	327	5
99	328	9
99	338	25
99	349	2
99	355	1
99	358	26
99	362	4
99	368	2
99	377	5
99	381	1
99	403	8
99	408	2
99	412	1
99	418	31
99	420	13
99	428	7
99	434	15
99	436	6
99	439	17
99	446	16
99	453	1
99	457	1
99	458	10
99	467	1
99	473	2
99	475	1
99	479	3
99	488	1
99	495	1
99	501	1
99	503	6
99	504	12
99	526	21
99	541	1
99	545	3
99	547	3
99	553	2
99	565	3
99	569	33
99	579	60
99	583	5
99	593	22
99	613	10
99	617	5
99	624	7
99	628	14
99	636	2
99	639	5
99	657	2
99	691	1
99	699	3
99	714	2
99	725	1
99	726	1
99	734	18
99	737	3
99	738	1
99	748	37
99	751	13
99	753	21
99	754	6
99	760	3
99	766	25
99	773	45
99	784	9
99	787	5
99	793	28
99	812	2
99	813	2
99	825	7
99	836	1
99	844	3
99	845	259
99	847	223
99	898	3
99	954	2
99	958	10
99	984	1
99	987	2
99	990	1
107	114	1
107	122	17
107	143	5
107	159	3
107	160	1
107	168	11
107	189	1
107	191	2
107	208	3
107	216	1
107	228	4
107	231	1
107	232	4
107	247	12
107	298	1
107	311	2
107	328	10
107	338	15
107	355	1
107	358	24
107	368	3
107	408	8
107	412	1
107	418	3
107	428	1
107	434	6
107	436	1
107	439	20
107	446	4
107	457	1
107	475	1
107	488	4
107	501	1
107	526	5
107	547	1
107	569	17
107	579	3
107	583	2
107	593	10
107	613	2
107	624	2
107	628	1
107	636	6
107	639	4
107	691	6
107	699	3
107	702	1
107	726	1
107	734	2
107	737	4
107	738	5
107	748	5
107	751	1
107	753	13
107	766	9
107	773	11
107	787	2
107	813	2
107	836	1
107	844	1
107	845	27
107	847	26
107	898	2
107	954	1
107	958	1
114	122	3
114	143	2
114	159	1
114	160	2
114	168	8
114	189	3
114	191	2
114	208	1
114	216	1
114	223	1
114	228	1
114	231	1
114	232	1
114	247	2
114	292	1
114	298	1
114	328	1
114	338	2
114	349	1
114	355	1
114	358	5
114	362	1
114	368	1
114	377	3
114	408	1
114	418	8
114	420	1
114	428	2
114	434	1
114	436	1
114	439	1
114	446	5
114	458	4
114	475	1
114	488	1
114	501	1
114	504	1
114	526	1
114	541	1
114	547	2
114	565	2
114	569	1
114	582	1
114	593	4
114	613	4
114	624	2
114	628	3
114	636	1
114	639	1
114	691	1
114	699	1
114	726	1
114	734	2
114	737	1
114	738	1
114	748	6
114	751	1
114	753	2
114	754	2
114	766	6
114	773	3
114	787	1
114	793	5
114	813	1
114	825	3
114	836	1
114	844	1
114	845	18
114	847	23
114	898	1
114	954	1
114	958	1
114	987	1
114	990	1
115	168	1
115	355	1
115	358	1
115	418	1
115	444	4
115	748	1
115	845	2
115	847	6
122	143	8
122	159	7
122	160	5
122	164	3
122	167	1
122	168	34
122	189	3
122	191	6
122	208	5
122	216	6
122	223	1
122	228	3
122	229	5
122	231	3
122	232	18
122	247	26
122	292	1
122	298	2
122	311	15
122	313	2
122	328	36
122	338	59
122	349	2
122	355	1
122	358	44
122	362	3
122	368	13
122	377	1
122	403	4
122	408	12
122	412	2
122	418	17
122	428	1
122	434	13
122	436	5
122	439	46
122	446	5
122	458	8
122	475	2
122	488	13
122	495	1
122	501	1
122	504	1
122	507	2
122	526	7
122	540	1
122	545	2
122	547	1
122	561	1
122	565	1
122	569	92
122	579	4
122	583	3
122	593	33
122	613	3
122	624	4
122	628	4
122	636	16
122	639	15
122	691	10
122	699	2
122	702	1
122	725	1
122	726	3
122	734	5
122	737	5
122	738	14
122	748	17
122	751	5
122	753	61
122	760	1
122	766	36
122	773	50
122	784	1
122	787	5
122	793	2
122	812	2
122	813	6
122	825	4
122	836	2
122	844	1
122	845	96
122	847	55
122	898	1
122	954	1
122	958	2
135	418	1
135	753	4
135	847	5
140	168	5
140	216	1
140	458	1
140	503	1
140	561	1
140	593	1
140	748	2
140	845	1
140	847	6
140	987	1
140	990	1
143	159	1
143	160	1
143	167	1
143	168	41
143	189	20
143	191	10
143	208	18
143	216	1
143	223	3
143	228	2
143	229	3
143	231	1
143	232	1
143	247	7
143	292	3
143	298	2
143	311	1
143	328	4
143	338	15
143	349	1
143	355	1
143	358	7
143	362	3
143	368	4
143	377	1
143	403	1
143	408	3
143	418	12
143	420	2
143	428	1
143	434	3
143	436	3
143	439	8
143	444	1
143	446	6
143	457	1
143	458	5
143	473	2
143	475	2
143	488	2
143	501	1
143	503	2
143	504	3
143	526	19
143	545	1
143	547	3
143	553	1
143	561	1
143	569	13
143	579	5
143	582	1
143	583	3
143	593	4
143	613	6
143	624	13
143	628	3
143	636	2
143	639	14
143	655	1
143	691	1
143	699	7
143	714	1
143	726	2
143	734	6
143	737	2
143	738	1
143	748	19
143	751	5
143	753	19
143	766	23
143	773	32
143	787	6
143	793	5
143	809	1
143	813	3
143	825	1
143	836	1
143	844	2
143	845	67
143	847	139
143	898	7
143	954	6
143	958	1
143	987	1
159	160	1
159	168	1
159	189	1
159	191	1
159	208	1
159	216	1
159	228	4
159	231	2
159	232	3
159	247	2
159	298	1
159	328	1
159	338	8
159	355	1
159	358	3
159	368	7
159	408	3
159	428	1
159	434	1
159	436	1
159	439	4
159	446	1
159	475	1
159	488	1
159	501	2
159	507	1
159	526	2
159	540	1
159	547	1
159	569	9
159	593	4
159	613	1
159	624	1
159	628	1
159	636	2
159	639	5
159	691	9
159	699	2
159	726	4
159	734	1
159	737	3
159	738	3
159	748	1
159	751	1
159	753	4
159	766	2
159	773	3
159	813	2
159	836	1
159	844	1
159	845	7
159	847	5
159	954	1
159	958	1
160	167	1
160	168	8
160	189	2
160	191	1
160	208	1
160	216	3
160	224	1
160	228	1
160	231	1
160	232	1
160	247	1
160	292	1
160	298	1
160	313	1
160	328	1
160	338	9
160	349	1
160	355	1
160	358	6
160	362	1
160	368	1
160	408	1
160	418	1
160	428	1
160	434	1
160	436	1
160	439	1
160	446	2
160	458	1
160	473	1
160	475	1
160	488	1
160	501	1
160	526	1
160	547	1
160	569	1
160	593	2
160	613	1
160	624	1
160	628	1
160	636	1
160	639	1
160	691	1
160	699	1
160	702	1
160	725	1
160	726	1
160	734	1
160	737	1
160	738	1
160	748	4
160	751	1
160	753	1
160	766	1
160	773	2
160	793	1
160	813	1
160	836	1
160	844	1
160	845	7
160	847	6
160	954	1
160	958	2
160	987	1
164	168	4
164	191	2
164	208	1
164	216	1
164	338	1
164	358	1
164	418	1
164	420	1
164	428	1
164	446	1
164	458	1
164	473	4
164	503	1
164	504	2
164	541	1
164	569	3
164	579	1
164	628	2
164	734	1
164	751	1
164	766	2
164	773	3
164	784	1
164	793	6
164	845	4
164	847	6
164	958	3
167	168	2
167	189	1
167	191	1
167	208	1
167	247	1
167	338	1
167	418	1
167	439	1
167	458	2
167	553	1
167	569	1
167	579	1
167	583	1
167	593	2
167	613	1
167	624	1
167	699	1
167	725	1
167	766	1
167	793	1
167	845	1
167	847	2
167	954	1
168	189	25
168	191	22
168	208	17
168	216	1
168	223	3
168	224	1
168	228	2
168	229	4
168	231	1
168	232	5
168	247	24
168	292	2
168	298	3
168	311	3
168	313	2
168	327	2
168	328	10
168	338	60
168	355	1
168	358	38
168	362	7
168	368	4
168	369	3
168	377	3
168	384	1
168	403	4
168	408	4
168	412	2
168	418	42
168	420	1
168	428	9
168	434	13
168	436	8
168	439	24
168	444	2
168	446	12
168	453	1
168	458	15
168	467	2
168	473	2
168	475	3
168	479	3
168	488	3
168	495	1
168	501	1
168	503	2
168	504	7
168	526	14
168	541	2
168	545	4
168	547	1
168	553	1
168	561	2
168	565	3
168	569	34
168	579	37
168	582	1
168	583	7
168	593	24
168	613	18
168	624	14
168	628	5
168	636	7
168	639	7
168	655	1
168	657	2
168	691	1
168	699	6
168	702	2
168	714	4
168	725	2
168	726	2
168	733	1
168	734	12
168	737	6
168	738	1
168	748	46
168	751	23
168	753	44
168	760	2
168	766	37
168	773	45
168	787	5
168	793	15
168	809	1
168	812	1
168	813	3
168	825	15
168	836	1
168	844	5
168	845	225
168	847	493
168	898	2
168	954	2
168	958	8
168	984	1
189	191	7
189	208	8
189	216	1
189	223	2
189	228	1
189	229	2
189	231	1
189	232	1
189	247	5
189	292	2
189	298	2
189	328	3
189	338	4
189	355	1
189	358	5
189	362	1
189	368	2
189	403	1
189	408	2
189	418	5
189	428	1
189	434	3
189	436	3
189	439	5
189	444	1
189	446	3
189	457	1
189	458	3
189	475	1
189	488	1
189	501	1
189	503	1
189	504	4
189	526	10
189	547	2
189	553	1
189	569	4
189	579	5
189	582	2
189	583	2
189	593	5
189	613	5
189	624	9
189	628	1
189	636	2
189	639	3
189	655	1
189	691	1
189	699	3
189	726	1
189	734	3
189	737	1
189	738	1
189	748	10
189	751	3
189	753	20
189	766	5
189	773	10
189	784	1
189	793	3
189	809	1
189	813	2
189	825	1
189	836	1
189	844	1
189	845	32
189	847	40
189	898	1
189	954	4
189	958	1
189	987	2
191	208	2
191	216	1
191	223	1
191	224	1
191	228	2
191	229	1
191	231	1
191	232	3
191	247	6
191	298	2
191	328	6
191	338	8
191	349	1
191	355	1
191	358	5
191	362	1
191	368	1
191	377	1
191	403	21
191	408	3
191	418	11
191	420	5
191	428	1
191	434	3
191	436	5
191	439	7
191	446	14
191	457	1
191	458	5
191	473	3
191	475	1
191	488	1
191	501	1
191	503	1
191	504	7
191	526	4
191	547	2
191	553	1
191	569	7
191	579	8
191	582	1
191	583	3
191	593	6
191	613	4
191	617	1
191	624	4
191	628	7
191	636	3
191	639	2
191	655	2
191	691	1
191	699	7
191	726	1
191	734	15
191	737	1
191	738	1
191	748	7
191	751	10
191	753	3
191	754	2
191	760	1
191	766	19
191	773	16
191	784	9
191	787	1
191	793	11
191	813	2
191	836	1
191	844	1
191	845	56
191	847	140
191	898	2
191	954	3
191	958	8
208	216	2
208	223	2
208	228	1
208	229	2
208	231	1
208	232	3
208	247	2
208	292	4
208	298	1
208	300	2
208	328	2
208	338	5
208	355	1
208	358	6
208	362	1
208	368	1
208	408	1
208	418	3
208	420	1
208	428	2
208	434	1
208	436	2
208	439	3
208	446	3
208	458	3
208	475	1
208	488	1
208	501	1
208	503	2
208	526	21
208	547	2
208	553	1
208	569	10
208	579	2
208	582	1
208	583	1
208	593	2
208	613	2
208	624	12
208	628	3
208	636	1
208	639	2
208	655	1
208	691	1
208	699	2
208	725	1
208	726	1
208	734	2
208	737	3
208	738	1
208	748	6
208	751	2
208	753	18
208	766	6
208	773	5
208	793	1
208	813	1
208	825	1
208	836	1
208	844	1
208	845	20
208	847	43
208	898	1
208	954	6
208	958	1
216	224	1
216	228	1
216	231	1
216	232	1
216	247	1
216	298	2
216	313	2
216	328	1
216	338	4
216	349	1
216	355	1
216	358	2
216	362	2
216	368	1
216	408	1
216	418	1
216	428	1
216	434	1
216	436	1
216	439	1
216	446	2
216	458	5
216	475	1
216	488	1
216	501	1
216	503	1
216	526	1
216	547	2
216	561	1
216	569	4
216	583	1
216	593	1
216	613	1
216	624	1
216	628	1
216	636	1
216	639	1
216	691	1
216	699	1
216	702	1
216	726	1
216	733	1
216	734	1
216	737	1
216	738	1
216	748	1
216	751	1
216	753	1
216	766	1
216	773	4
216	787	1
216	813	1
216	825	1
216	836	1
216	844	1
216	845	7
216	847	6
216	954	1
216	958	1
223	298	1
223	300	1
223	338	4
223	349	1
223	358	1
223	368	1
223	377	1
223	418	3
223	420	1
223	434	1
223	439	1
223	458	2
223	504	1
223	526	3
223	547	1
223	579	1
223	582	2
223	583	1
223	613	1
223	617	1
223	624	2
223	628	1
223	639	1
223	734	1
223	748	2
223	753	4
223	766	2
223	773	2
223	787	1
223	793	2
223	825	1
223	845	5
223	847	13
223	898	2
224	298	1
224	313	1
224	338	1
224	358	1
224	362	1
224	458	1
224	583	1
224	734	1
224	773	3
224	787	1
224	845	1
224	847	2
228	231	2
228	232	3
228	247	3
228	298	1
228	311	1
228	328	2
228	338	3
228	355	1
228	358	2
228	368	2
228	408	3
228	418	1
228	428	1
228	434	2
228	436	1
228	439	4
228	446	1
228	457	1
228	475	1
228	488	2
228	501	2
228	507	1
228	526	2
228	540	1
228	547	1
228	569	4
228	593	1
228	613	1
228	624	1
228	628	1
228	636	2
228	639	1
228	657	1
228	691	4
228	699	2
228	726	4
228	734	1
228	737	3
228	738	3
228	748	2
228	751	1
228	753	2
228	766	5
228	773	2
228	813	3
228	836	1
228	844	1
228	845	10
228	847	4
228	954	1
228	958	1
229	292	1
229	362	1
229	418	1
229	504	1
229	526	2
229	545	1
229	583	1
229	593	1
229	624	2
229	655	1
229	753	1
229	773	2
229	793	1
229	845	2
229	847	5
229	954	1
231	232	2
231	247	1
231	298	1
231	311	1
231	328	1
231	338	2
231	355	1
231	358	3
231	368	5
231	408	3
231	428	1
231	434	1
231	436	1
231	439	2
231	446	1
231	475	1
231	488	1
231	501	1
231	507	1
231	526	1
231	547	1
231	569	2
231	593	1
231	613	1
231	624	1
231	628	1
231	636	1
231	639	1
231	691	2
231	699	1
231	726	2
231	734	1
231	737	2
231	738	2
231	748	1
231	751	1
231	753	2
231	766	3
231	773	1
231	813	2
231	836	1
231	844	1
231	845	1
231	847	1
231	954	1
231	958	1
232	247	10
232	298	1
232	311	10
232	328	20
232	338	13
232	355	1
232	358	13
232	368	5
232	403	2
232	408	15
232	412	1
232	418	1
232	428	2
232	434	4
232	436	2
232	439	20
232	446	2
232	475	2
232	488	10
232	501	1
232	507	1
232	526	1
232	547	1
232	569	28
232	593	11
232	613	1
232	624	1
232	628	1
232	636	12
232	639	9
232	691	7
232	699	6
232	726	3
232	734	2
232	737	17
232	738	9
232	748	3
232	751	2
232	753	17
232	766	17
232	773	18
232	813	3
232	836	5
232	844	2
232	845	25
232	847	12
232	954	1
232	958	1
247	298	2
247	311	7
247	313	2
247	328	31
247	338	32
247	349	1
247	355	1
247	358	33
247	368	8
247	369	4
247	403	3
247	408	7
247	412	4
247	418	8
247	428	1
247	434	12
247	436	2
247	439	36
247	446	4
247	458	2
247	473	1
247	475	4
247	488	7
247	495	1
247	501	1
247	526	1
247	540	1
247	547	2
247	553	1
247	569	41
247	579	4
247	583	1
247	593	40
247	613	5
247	624	3
247	628	3
247	636	13
247	639	10
247	691	4
247	699	4
247	726	4
247	734	1
247	737	3
247	738	4
247	748	7
247	751	4
247	753	26
247	766	52
247	773	29
247	784	1
247	787	4
247	793	3
247	813	6
247	825	2
247	836	2
247	844	3
247	845	76
247	847	43
247	954	2
247	958	2
247	987	2
292	403	1
292	418	2
292	458	1
292	526	3
292	624	1
292	628	1
292	748	2
292	753	3
292	766	3
292	793	1
292	845	3
292	847	10
292	954	2
292	987	1
298	313	1
298	328	1
298	338	2
298	355	1
298	358	4
298	362	1
298	368	1
298	408	1
298	418	4
298	428	1
298	434	1
298	436	1
298	439	2
298	446	2
298	453	1
298	458	2
298	467	2
298	475	1
298	479	3
298	488	1
298	501	1
298	504	2
298	526	2
298	547	1
298	569	1
298	583	2
298	593	1
298	613	1
298	615	1
298	624	1
298	628	3
298	636	1
298	639	2
298	657	2
298	691	1
298	699	1
298	714	2
298	726	1
298	734	1
298	737	1
298	738	1
298	748	1
298	751	1
298	753	1
298	766	2
298	773	4
298	787	1
298	812	1
298	813	1
298	836	1
298	844	3
298	845	6
298	847	16
298	898	2
298	954	1
298	958	1
298	984	2
300	377	1
300	526	2
300	569	2
300	582	2
300	753	2
300	847	7
311	328	26
311	338	13
311	358	11
311	368	1
311	408	10
311	412	1
311	434	3
311	436	2
311	439	14
311	475	5
311	488	15
311	569	24
311	579	1
311	593	11
311	636	12
311	639	4
311	691	1
311	699	2
311	726	2
311	737	3
311	738	7
311	753	16
311	766	28
311	773	16
311	813	3
311	844	1
311	845	13
311	847	4
313	338	1
313	349	1
313	358	1
313	362	2
313	436	3
313	439	2
313	446	1
313	458	1
313	495	1
313	569	1
313	579	1
313	583	1
313	593	4
313	613	1
313	702	1
313	733	1
313	787	1
313	825	1
313	845	3
313	847	10
327	748	1
327	793	1
327	845	3
327	847	1
328	338	41
328	355	2
328	358	44
328	368	8
328	403	1
328	408	13
328	412	6
328	418	2
328	428	2
328	434	12
328	436	4
328	439	48
328	446	10
328	475	5
328	488	20
328	501	1
328	507	1
328	526	2
328	540	2
328	541	2
328	547	1
328	569	68
328	579	1
328	593	51
328	613	1
328	624	1
328	628	1
328	636	17
328	639	14
328	691	6
328	699	10
328	726	2
328	734	5
328	737	5
328	738	16
328	748	1
328	751	6
328	753	45
328	766	81
328	773	38
328	787	1
328	793	1
328	813	5
328	836	4
328	844	3
328	845	93
328	847	31
328	954	1
328	958	1
338	349	1
338	355	1
338	358	54
338	362	1
338	368	16
338	377	2
338	403	3
338	408	10
338	412	2
338	418	8
338	420	1
338	428	1
338	434	19
338	436	5
338	439	57
338	446	9
338	458	2
338	473	2
338	475	3
338	479	1
338	488	12
338	495	6
338	501	1
338	503	1
338	504	1
338	507	2
338	526	4
338	545	5
338	547	2
338	561	1
338	569	78
338	579	6
338	593	32
338	613	6
338	615	5
338	624	3
338	628	4
338	636	17
338	639	15
338	691	11
338	699	7
338	714	1
338	725	6
338	726	5
338	733	1
338	734	4
338	737	4
338	738	11
338	748	8
338	751	4
338	753	55
338	766	52
338	773	50
338	784	2
338	787	2
338	793	4
338	812	5
338	813	10
338	825	2
338	836	3
338	844	3
338	845	125
338	847	111
338	898	2
338	954	1
338	958	1
349	377	1
349	418	1
349	420	1
349	446	1
349	458	1
349	547	1
349	613	1
349	628	1
349	702	1
349	748	1
349	753	2
349	773	2
349	787	1
349	793	1
349	845	4
349	847	2
349	898	1
355	358	2
355	368	1
355	408	1
355	418	1
355	428	1
355	434	1
355	436	2
355	439	2
355	444	1
355	446	1
355	475	1
355	488	1
355	501	1
355	526	2
355	540	1
355	547	1
355	569	1
355	593	2
355	613	2
355	624	2
355	628	1
355	636	1
355	639	1
355	691	1
355	699	1
355	726	1
355	734	1
355	737	1
355	738	1
355	748	1
355	751	1
355	753	1
355	766	1
355	773	1
355	793	1
355	813	1
355	825	1
355	836	1
355	844	1
355	845	3
355	847	15
355	954	1
355	958	1
358	362	6
358	368	21
358	377	2
358	381	1
358	403	2
358	408	15
358	412	2
358	418	11
358	420	1
358	428	3
358	434	22
358	436	10
358	439	60
358	446	8
358	457	1
358	458	4
358	473	1
358	475	4
358	488	11
358	501	1
358	504	1
358	507	2
358	526	3
358	540	2
358	545	2
358	547	1
358	561	1
358	565	1
358	569	78
358	579	7
358	582	1
358	583	4
358	593	37
358	613	3
358	624	3
358	628	1
358	636	18
358	639	10
358	691	10
358	699	13
358	726	6
358	734	9
358	737	7
358	738	11
358	748	9
358	751	6
358	753	39
358	766	53
358	773	51
358	784	3
358	787	2
358	793	3
358	812	1
358	813	10
358	825	3
358	836	2
358	844	3
358	845	106
358	847	131
358	954	1
358	958	3
358	990	1
362	418	4
362	436	1
362	446	1
362	458	2
362	503	3
362	504	2
362	526	2
362	545	1
362	547	1
362	561	1
362	569	6
362	583	6
362	593	3
362	748	19
362	766	4
362	773	4
362	787	8
362	793	3
362	825	2
362	845	22
362	847	24
362	958	1
362	990	1
368	403	2
368	408	5
368	418	2
368	428	2
368	434	3
368	436	3
368	439	19
368	446	1
368	475	2
368	479	1
368	488	3
368	501	1
368	504	2
368	507	2
368	526	1
368	540	1
368	547	1
368	569	29
368	579	1
368	583	1
368	593	8
368	613	3
368	624	2
368	628	1
368	636	7
368	639	8
368	691	7
368	699	3
368	726	4
368	734	3
368	737	2
368	738	3
368	748	3
368	751	2
368	753	15
368	766	13
368	773	11
368	784	2
368	812	1
368	813	5
368	825	1
368	836	6
368	844	2
368	845	23
368	847	21
368	954	1
368	958	1
369	593	1
369	766	1
377	381	1
377	418	3
377	420	1
377	458	2
377	526	1
377	545	1
377	547	1
377	569	1
377	593	3
377	613	1
377	628	2
377	734	1
377	748	1
377	753	1
377	773	2
377	787	1
377	793	1
377	825	2
377	845	2
377	847	15
377	898	2
377	990	1
381	569	1
381	809	1
381	847	1
384	503	1
384	733	1
384	847	5
403	418	2
403	428	1
403	434	1
403	436	1
403	439	3
403	446	3
403	479	1
403	504	3
403	526	1
403	545	1
403	569	4
403	579	2
403	593	2
403	613	2
403	628	1
403	734	6
403	748	5
403	751	4
403	753	2
403	766	3
403	773	4
403	784	2
403	793	1
403	813	1
403	845	22
403	847	32
403	954	1
403	958	1
408	428	1
408	434	3
408	436	4
408	439	19
408	446	1
408	475	4
408	488	7
408	501	1
408	507	1
408	526	2
408	547	1
408	569	17
408	579	1
408	582	1
408	593	8
408	613	1
408	624	2
408	628	1
408	636	12
408	639	6
408	691	7
408	699	5
408	726	3
408	734	1
408	737	10
408	738	5
408	748	1
408	751	1
408	753	15
408	766	18
408	773	12
408	813	5
408	836	3
408	844	2
408	845	22
408	847	14
408	954	1
408	958	1
412	434	1
412	439	1
412	569	4
412	593	3
412	636	1
412	639	1
412	753	3
412	766	5
412	845	3
412	847	6
418	420	8
418	428	2
418	436	2
418	439	2
418	446	7
418	457	1
418	458	9
418	479	1
418	504	6
418	526	24
418	545	1
418	547	1
418	553	1
418	561	1
418	565	6
418	569	14
418	579	9
418	583	5
418	593	4
418	613	9
418	617	1
418	624	4
418	628	8
418	639	1
418	655	1
418	699	5
418	702	1
418	734	6
418	738	1
418	748	19
418	751	6
418	753	6
418	754	3
418	766	18
418	773	20
418	784	3
418	787	3
418	793	13
418	813	1
418	825	3
418	845	88
418	847	99
418	898	3
418	954	2
418	958	4
418	987	1
420	439	1
420	446	3
420	458	2
420	473	1
420	504	3
420	547	1
420	565	3
420	569	3
420	579	3
420	613	1
420	617	1
420	624	1
420	628	3
420	734	5
420	748	1
420	751	2
420	753	1
420	754	1
420	766	5
420	773	3
420	784	3
420	787	2
420	793	7
420	845	8
420	847	6
420	898	1
420	958	4
428	434	1
428	436	1
428	439	3
428	446	4
428	458	1
428	475	1
428	479	1
428	488	1
428	501	1
428	503	1
428	504	1
428	526	1
428	547	1
428	569	4
428	579	2
428	593	1
428	613	2
428	624	1
428	628	1
428	636	1
428	639	1
428	691	1
428	699	1
428	726	1
428	734	3
428	737	1
428	738	1
428	748	3
428	751	2
428	753	1
428	766	5
428	773	8
428	793	1
428	813	1
428	836	1
428	844	1
428	845	8
428	847	12
428	954	1
428	958	2
434	436	4
434	439	15
434	446	1
434	475	3
434	488	6
434	501	1
434	503	1
434	504	3
434	526	1
434	547	1
434	561	2
434	569	19
434	579	2
434	583	1
434	593	13
434	613	1
434	624	3
434	628	1
434	636	4
434	639	7
434	691	4
434	699	2
434	714	1
434	726	2
434	733	1
434	734	3
434	737	3
434	738	5
[truncated: 1,036 more rows]

## Sheet: Table 1-4
Data used for Tables 1-4: Table 4: Top 20 High, Upper Middle, Lower Middle and Low Income Country Contributors to Global Health Inequalities Research (1966-2015), ranked by co-authorship affiliation.
Globe Ranks	COUNTRY	n= publications	proportion of total publications		Country Income level type	Position	Country	volume of Scientific Production	% (&N = total)	Wealth of country (GDP per capita, 2015)	density of population of country, per million (2015)	Scientific Productivity per GDP per capita	Scientific Productivity per million population
1	United States	16495	48.5804
2	United Kingdom	4257	12.5376		HIGH	1	United States	16495	48.5804	56207	320.9	0.293469	51.4023
3	Canada	2116	6.23196			2	United Kingdom	4257	12.5376	43929.7	65.138	0.0969048	65.3536
4	Australia	1650	4.85952			3	Canada	2116	6.23196	43315.7	35.852	0.0488506	59.0204
5	Netherlands	741	2.18236			4	Australia	1650	4.85952	56554	23.79	0.0291756	69.3569
6	Brazil	737	2.17058			5	Netherlands	741	2.18236	44292.9	16.937	0.0167296	43.7504
7	Germany	713	2.0999			6	Germany	713	2.0999	41176.9	81.69	0.0173155	8.72812
8	Sweden	673	1.98209			7	Sweden	673	1.98209	50585.3	9.799	0.0133043	68.6805
9	France	663	1.95264			8	France	663	1.95264	36526.8	66.62	0.0181511	9.95197
10	Spain	623	1.83484			9	Spain	623	1.83484	25683.8	46.418	0.0242565	13.4215
11	New Zealand	518	1.52559			10	New Zealand	518	1.52559	38201.9	4.596	0.0135595	112.707
12	Switzerland	453	1.33416			11	Switzerland	453	1.33416	80989.8	8.282	0.00559329	54.6969
13	Italy	418	1.23108			12	Italy	418	1.23108	30049.2	60.73	0.0139105	6.88292
14	India	404	1.18985			13	Norway	381	1.12211	74505.2	5.186	0.00511373	73.467
15	Norway	381	1.12211			14	Belgium	334	0.983684	40356.9	11.27	0.00827616	29.6362
17	South Africa	362	1.06615			15	Finland	311	0.915945	42405.4	5.48	0.00733397	56.7518
16	China	347	1.02197			16	Denmark	292	0.859987	53014.6	5.683	0.00550791	51.3813
18	Belgium	334	0.983684			17	Japan	253	0.745126	34474.1	126.959	0.00733883	1.99277
19	Finland	311	0.915945			18	South Korea	244	0.718619	27105.1	51.01	0.009002	4.78338
20	Denmark	292	0.859987			19	Israel	183	0.538964	35729.4	8.38	0.00512184	21.8377
21	Japan	253	0.745126			20	Ireland	166	0.488897	60664.1	4.677	0.00273638	35.4928
22	South Korea	244	0.718619
23	Mexico	221	0.650881		MIDDLE	1	Brazil	737	2.17058	8757.21	205.96	0.0841592	3.57836
24	Israel	183	0.538964		UPPER	2	South Africa	362	1.06615	5769.77	55.01	0.0627408	6.58062
25	Ireland	166	0.488897			3	China	347	1.02197	8069.21	1371	0.043003	0.2531
26	Taiwan	160	0.471226			4	Mexico	221	0.650881	9143.13	125.9	0.0241712	1.75536
27	Colombia	139	0.409377			5	Iran	129	0.379926	4957.58	79.36	0.0260208	1.6255
28	Iran	129	0.379926			6	Thailand	104	0.306297	58154.9	68.66	0.00178833	1.51471
29	Chile	121	0.356364			7	Argentina	91	0.26801	13467.1	43.42	0.00675721	2.09581
30	Kenya	111	0.326913			8	Turkey	68	0.200271	10979.5	78.27	0.00619334	0.868788
31	Greece	104	0.306297			9	Peru	57	0.167874	6030.34	31.38	0.0094522	1.81644
31	Poland	104	0.306297			10	Malayisa	54	0.159039	9643.64	30.72	0.00559955	1.75781
31	Thailand	104	0.306297			11	Slovenia	44	0.129587	20729.9	2.064	0.00212254	21.3178
34	Portugal	95	0.27979			12	Estonia	40	0.117806	17074.9	1.315	0.00234262	30.4183
35	Argentina	91	0.26801			13	Romania	37	0.108971	8958.79	19.82	0.00413002	1.8668
36	Austria	86	0.253284			14	Lebanon	35	0.103081	8046.63	5.851	0.00434965	5.98188
37	Hong Kong	86	0.253284			15	Cuba	27	0.0795193	7602.26	11.46	0.00355158	2.35602
38	Nigeria	85	0.250339			16	Serbia	23	0.0677387	5237.26	7.095	0.00439161	3.24172
39	Singapore	80	0.235613			17	United Arab Emirates	22	0.0647935	39101.8	9.154	0.000562635	2.40332
40	Hungary	74	0.217942			18	Bulgaria	18	0.0530129	6993.5	7.178	0.00257382	2.50766
41	Puerto Rico	74	0.217942			18	Costa Rica	18	0.0530129	11406.4	4.808	0.00157807	3.74376
42	Czech Republic	71	0.209106			20	Georgia	15	0.0441774	3796.64	3.679	0.00395086	4.07719
43	Tanzania	70	0.206161
44	Pakistan	69	0.203216		MIDDLE	1	India	404	1.18985	1613.19	1309	0.250435	0.308633
45	Turkey	68	0.200271		LOWER	2	Colombia	139	0.409377	6044.53	48.23	0.022996	2.88202
46	Uganda	68	0.200271			3	Kenya	111	0.326913	1349.97	47.24	0.082224	2.3497
47	Ghana	65	0.191435			4	Nigeria	85	0.250339	2655.16	181.2	0.0320131	0.469095
48	Bangladesh	64	0.18849			5	Pakistan	69	0.203216	1431.24	189.4	0.0482099	0.364308
49	Peru	57	0.167874			6	Ghana	65	0.191435	1361.11	27.58	0.0477551	2.35678
50	Malaysia	54	0.159039			7	Bangladesh	64	0.18849	1210.16	161.2	0.0528856	0.397022
51	Viet Nam	50	0.147258			8	Vietnam	50	0.147258	2107.1	91.71	0.0237293	0.545197
52	Russian Federation	45	0.132532			9	Egypt	40	0.117806	3547.71	93.78	0.0112749	0.42653
53	Lithuania	44	0.129587			10	Philippines	39	0.114861	2878.34	101.7	0.0135495	0.383481
54	Slovenia	44	0.129587			11	Indonesia	34	0.100135	3336.11	258.2	0.0101915	0.131681
55	Jamaica	41	0.120752			12	Zambia	22	0.0647935	1313.89	16.1	0.0167442	1.36646
56	Egypt	40	0.117806			13	Congo	21	0.0618484	474.94	76.2	0.0442161	0.275591
57	Estonia	40	0.117806			14	Sri Lanka	19	0.0559581	3844.89	20.967	0.00494162	0.906186
58	Philippines	39	0.114861			15	Guatemala	15	0.0441774	3923.57	16.25	0.00382305	0.923077
59	Slovakia	38	0.111916			16	Tunisia	17	0.0500677	3828.09	11.27	0.00444086	1.50843
60	Romania	37	0.108971			17	Morrocco	14	0.0412323	2847.29	34.8	0.00491696	0.402299
61	Malawi	36	0.106026			18	Sudan	13	0.0382871	2513.88	38.65	0.00517129	0.336352
62	Croatia	35	0.103081			19	Nicaragua	12	0.0353419	2095.97	6.082	0.00572527	1.97304
63	Lebanon	35	0.103081			20	Senegal	11	0.0323968	908.73	14.98	0.0121048	0.734312
64	Indonesia	34	0.100135
65	Nepal	33	0.0971903		LOW	1	Tanzania	70	0.206161	872.29	53.88	0.0802485	1.29918
66	Ethiopia	29	0.0854097			2	Uganda	68	0.200271	693.9	40.14	0.0979968	1.69407
67	Saudi Arabia	28	0.0824645			3	Malawi	36	0.106026	362.66	17.57	0.0992665	2.04895
68	Cuba	27	0.0795193			4	Nepal	33	0.0971903	743.77	28.66	0.0443686	1.15143
69	Iceland	25	0.073629			5	Ethiopia	29	0.0854097	645.46	99.87	0.0449292	0.290377
70	Serbia	23	0.0677387			6	Burkina Faso	21	0.0618484	590	18.11	0.0355932	1.15958
71	United Arab Emirates	22	0.0647935			7	Cambodia	20	0.0589032	1163	15.52	0.0171969	1.28866
72	Zambia	22	0.0647935			8	Laos	16	0.0471226	2159.42	6.664	0.0074094	2.40096
73	Burkina Faso	21	0.0618484			9	Rwanda	15	0.0441774	710.35	11.63	0.0211164	1.28977
74	Congo	21	0.0618484			10	Mozambique	14	0.0412323	528.31	27.978	0.0264996	0.500393
75	Cambodia	20	0.0589032			11	Zimbabwe	13	0.0382871	1018.69	15.78	0.0127615	0.823828
76	Ecuador	19	0.0559581			12	Gambia	8	0.0235613	474.72	1.978	0.016852	4.04449
76	Sri Lanka	19	0.0559581			13	Haiti	6	0.017671	814.55	10.71	0.00736603	0.560224
78	Bulgaria	18	0.0530129			14	Sierra Leone	5	0.0147258	587.5	7.237	0.00851064	0.690894
79	Costa Rica	18	0.0530129			15	Afghanistan	4	0.0117806	584.03	33.74	0.00684896	0.118554
80	Laos	16	0.0471226			15	Mali	4	0.0117806	729.72	17.47	0.00548155	0.228964
81	Georgia	15	0.0441774			17	Benin	2	0.00589032	784	10.58	0.00255102	0.189036
81	Guatemala	15	0.0441774			17	Guam	2	0.00589032	-	0.162	-	12.3457
81	Rwanda	15	0.0441774			17	Guinea	2	0.00589032	554.04	12.09	0.00360985	0.165426
84	Morocco	14	0.0412323			17	Guinea-Bissau	2	0.00589032	596.87	1.771	0.00335081	1.12931
84	Mozambique	14	0.0412323
84	Tunisia	14	0.0412323
84	Venezuela	14	0.0412323
88	Luxembourg	13	0.0382871
88	Sudan	13	0.0382871
88	Uruguay	13	0.0382871
88	Zimbabwe	13	0.0382871
92	Botswana	12	0.0353419
92	Nicaragua	12	0.0353419
94	Qatar	12	0.0353419
95	Namibia	11	0.0323968
96	Senegal	11	0.0323968
97	Trinidad and Tobago	11	0.0323968
98	El Salvador	10	0.0294516
99	Mongolia	10	0.0294516
100	Ukraine	10	0.0294516
101	Cyprus	8	0.0235613
101	Gambia	8	0.0235613
101	Kuwait	8	0.0235613
101	Papua New Guinea	8	0.0235613
105	Jordan	7	0.0206161
105	Latvia	7	0.0206161
107	Barbados	6	0.017671
107	Cote d'Ivoire	6	0.017671
107	Fiji	6	0.017671
107	Haiti	6	0.017671
107	Palestine	6	0.017671
112	Yemen	6	0.017671
112	Albania	5	0.0147258
112	Armenia	5	0.0147258
112	Bolivia	5	0.0147258
112	Cameroon	5	0.0147258
112	Greenland	5	0.0147258
112	Guyana	5	0.0147258
112	Kazakhstan	5	0.0147258
112	Macedonia	5	0.0147258
112	Moldova	5	0.0147258
112	Oman	5	0.0147258
112	Sierra Leone	5	0.0147258
124	Afghanistan	4	0.0117806
124	Bahrain	4	0.0117806
124	Mali	4	0.0117806
124	Malta	4	0.0117806
128	Algeria	3	0.00883548
128	Federated States of Micronesia	3	0.00883548
128	Mauritius	3	0.00883548
128	Panama	3	0.00883548
128	Swaziland	3	0.00883548
133	Belarus	2	0.00589032
133	Benin	2	0.00589032
133	Gabon	2	0.00589032
133	Guadeloupe	2	0.00589032
133	Guam	2	0.00589032
133	Guinea	2	0.00589032
133	Guinea-Bissau	2	0.00589032
133	Libyan Arab Jamahiriya	2	0.00589032
133	Macao	2	0.00589032
133	Mauritania	2	0.00589032
133	Montenegro	2	0.00589032
133	Myanmar	2	0.00589032
133	Northern Mariana Islands	2	0.00589032
133	Seychelles	2	0.00589032
133	Syrian Arab Republic	2	0.00589032
133	Tajikistan	2	0.00589032
133	Vanuatu	2	0.00589032
150	American Samoa	1	0.00294516
150	Angola	1	0.00294516
150	Belize	1	0.00294516
150	Bhutan	1	0.00294516
150	Bosnia and Herzegovina	1	0.00294516
150	Brunei Darussalam	1	0.00294516
150	Burundi	1	0.00294516
150	Chad	1	0.00294516
150	Democratic Republic Congo	1	0.00294516
150	Dominican Republic	1	0.00294516
